# Supplementary material for: Mining biomarker information in biomedical literature
Source: BMC Med Inform Decis Mak. 2012 Dec 18;12:148. doi: 10.1186/1472-6947-12-148 (PMC3541249; doi:10.1186/1472-6947-12-148)
Supplement: Additional file 1 — List of the PMIDs of the abstracts used for evaluation of the system. [file 1472-6947-12-148-S1.txt]

10734314
11106926
11118060
11525273
11557528
11705871
11839685
12419447
12460923
12594808
12611639
12670907
12860941
14500371
14559814
14568692
14612533
14977817
14977831
15042681
15075332
15197197
15227730
15341994
15455388
15471562
15534107
15556605
15570011
15585612
15616830
15659491
15753373
15777971
15785747
15788680
15821783
15870435
15894558
15908664
15947929
15980985
15998836
16014115
16050785
16051952
16061873
16087880
16117976
16162743
16187081
16206271
16219105
16237757
16288303
16290256
16403482
16432168
16505275
16508634
16529843
16575012
16600976
16612144
16619504
16622257
16628257
16635086
16645324
16731747
16788380
16818711
16857786
16865260
16865277
16867875
16880781
16885373
16891811
16914575
16921488
16935391
16945480
16953230
16963731
17065274
17075123
17079693
17094902
17114658
17145836
17146741
17150102
17154177
17158755
17186707
17196704
17201147
17211865
17236202
17242702
17273734
17308080
17308108
17311026
17312388
17316758
17322284
17347776
17390041
17391070
17405898
17436410
17445998
17449138
17453292
17453948
17463250
17473213
17473657
17483355
17495520
17516110
17520577
17520580
17541031
17544000
17551144
17551146
17559147
17575224
17597605
17609586
17636398
17643093
17664471
17687648
17704420
17761976
17765355
17805960
17822324
17896140
17896177
17899366
17902048
17902051
17906204
17908981
17909916
17914592
17922188
17927496
17929165
17938326
17940504
17949785
17952591
17956637
17965955
17974556
17980406
17980508
17992665
17998284
18024870
18032952
18033688
18058224
18058229
18067636
18073221
18077217
18086752
18089711
18089875
18096565
18096875
18154814
18164172
18172273
18182111
18191993
18192688
18202412
18214064
18231104
18234962
18259703
18281498
18297114
18304690
18316555
18316572
18327210
18327586
18329328
18339877
18347182
18349392
18355939
18375208
18381415
18381949
18400508
18407954
18412149
18413774
18422755
18441329
18448563
18451162
18456496
18467090
18473353
18474878
18481809
18483308
18499701
18506376
18506688
18511948
18520806
18522728
18528707
18544172
18559552
18559565
18559601
18559607
18568671
18577988
18580315
18593996
18594003
18594316
18606595
18612148
18612151
18613405
18626007
18628459
18632822
18636661
18645125
18647968
18666211
18670741
18676094
18678474
18687667
18690840
18695890
18698041
18708351
18711169
18712738
18715613
18715621
18719964
18728666
18765548
18776588
18779603
18781181
18781363
18794098
18794099
18794102
18797461
18812439
18812550
18824714
18845990
18927285
18927304
18946061
18949419
18958494
18974395
18980991
18983464
18983466
19001445
7866434
9211490
9215314
9502079
9842976
